# Supplementary material for: Resolving out of Africa event for Papua New Guinean population using neural network
Source: Nat Commun. 2025 Jul 9;16:6345. doi: 10.1038/s41467-025-61661-w (PMC12241555; doi:10.1038/s41467-025-61661-w)
Supplement: Supplementary file 3 — Supplementary Data [file 41467_2025_61661_MOESM3_ESM.xlsx]

## Sheet: Samples
Sample Name	Population	Used for Phased	Used for Relate	Used for cSFS
HG00096	GBR	Yes	Yes	Yes
HG00097	GBR	Yes	Yes	Yes
HG00099	GBR	Yes	Yes	Yes
HG00100	GBR	Yes	Yes	Yes
HG00101	GBR	Yes	Yes	Yes
HG00102	GBR	Yes	Yes	Yes
HG00103	GBR	Yes	Yes	Yes
HG00105	GBR	Yes	Yes	Yes
HG00106	GBR	Yes	Yes	Yes
HG00107	GBR	Yes	Yes	Yes
HG00108	GBR	Yes	Yes	Yes
HG00109	GBR	Yes	Yes	Yes
HG00110	GBR	Yes	Yes	Yes
HG00111	GBR	Yes	Yes	Yes
HG00112	GBR	Yes	Yes	Yes
NA18486	YRI	Yes	Yes	Yes
NA18488	YRI	Yes	Yes	Yes
NA18489	YRI	Yes	Yes	Yes
NA18498	YRI	Yes	Yes	Yes
NA18499	YRI	Yes	Yes	Yes
NA18501	YRI	Yes	Yes	Yes
NA18502	YRI	Yes	Yes	Yes
NA18504	YRI	Yes	Yes	Yes
NA18505	YRI	Yes	Yes	Yes
NA18507	YRI	Yes	Yes	Yes
NA18508	YRI	Yes	Yes	Yes
NA18510	YRI	Yes	Yes	Yes
NA18511	YRI	Yes	Yes	Yes
NA18516	YRI	Yes	Yes	Yes
NA18517	YRI	Yes	Yes	Yes
NA18525	CHB	Yes	Yes	Yes
NA18526	CHB	Yes	Yes	Yes
NA18528	CHB	Yes	Yes	Yes
NA18530	CHB	Yes	Yes	Yes
NA18531	CHB	Yes	Yes	Yes
NA18532	CHB	Yes	Yes	Yes
NA18533	CHB	Yes	Yes	Yes
NA18534	CHB	Yes	Yes	Yes
NA18535	CHB	Yes	Yes	Yes
NA18536	CHB	Yes	Yes	Yes
NA18537	CHB	Yes	Yes	Yes
NA18538	CHB	Yes	Yes	Yes
NA18539	CHB	Yes	Yes	Yes
NA18541	CHB	Yes	Yes	Yes
NA18542	CHB	Yes	Yes	Yes
O517_DA_C001KL2	MTW	Yes	Yes	Yes
O517_DA_C001KL3	MTW	Yes	Yes	Yes
O517_DA_C001KL4	MTW	Yes	Yes	Yes
O517_DA_C001KL7	MTW	Yes	Yes	Yes
O517_DA_C001KL9	MTW	Yes	Yes	Yes
O517_DA_C001KLA	MTW	Yes	Yes	Yes
O517_DA_C001KLC	MTW	Yes	Yes	Yes
O517_DA_C001KLD	MTW	Yes	Yes	Yes
O517_DA_C001KLE	MTW	Yes	Yes	Yes
O517_DA_C001KLG	MTW	Yes	Yes	Yes
O517_DA_C001KLH	MTW	Yes	Yes	Yes
O517_DA_C001KLI	MTW	Yes	Yes	Yes
O517_DA_C001KLK	MTW	Yes	Yes	Yes
O517_DA_C001KLL	MTW	Yes	Yes	Yes
AltaiNea	Neanderthal	No	No	Yes
DenisovaPinky	Denisova	No	No	Yes
HG00113	GBR	Yes	Yes	No
HG00114	GBR	Yes	Yes	No
HG00115	GBR	Yes	Yes	No
HG00116	GBR	Yes	Yes	No
HG00117	GBR	Yes	Yes	No
HG00118	GBR	Yes	Yes	No
HG00119	GBR	Yes	Yes	No
HG00120	GBR	Yes	Yes	No
HG00121	GBR	Yes	Yes	No
HG00122	GBR	Yes	Yes	No
HG00123	GBR	Yes	Yes	No
HG00125	GBR	Yes	Yes	No
HG00126	GBR	Yes	Yes	No
HG00127	GBR	Yes	Yes	No
HG00128	GBR	Yes	Yes	No
HG00129	GBR	Yes	Yes	No
HG00130	GBR	Yes	Yes	No
HG00131	GBR	Yes	Yes	No
HG00132	GBR	Yes	Yes	No
HG00133	GBR	Yes	Yes	No
HG00136	GBR	Yes	Yes	No
HG00137	GBR	Yes	Yes	No
HG00138	GBR	Yes	Yes	No
HG00139	GBR	Yes	Yes	No
HG00140	GBR	Yes	Yes	No
HG00141	GBR	Yes	Yes	No
HG00142	GBR	Yes	Yes	No
HG00143	GBR	Yes	Yes	No
HG00145	GBR	Yes	Yes	No
HG00146	GBR	Yes	Yes	No
HG00148	GBR	Yes	Yes	No
HG00149	GBR	Yes	Yes	No
HG00150	GBR	Yes	Yes	No
HG00151	GBR	Yes	Yes	No
HG00154	GBR	Yes	Yes	No
NA18519	YRI	Yes	Yes	No
NA18520	YRI	Yes	Yes	No
NA18522	YRI	Yes	Yes	No
NA18523	YRI	Yes	Yes	No
NA18543	CHB	Yes	Yes	No
NA18544	CHB	Yes	Yes	No
NA18545	CHB	Yes	Yes	No
NA18546	CHB	Yes	Yes	No
NA18547	CHB	Yes	Yes	No
NA18548	CHB	Yes	Yes	No
NA18549	CHB	Yes	Yes	No
NA18550	CHB	Yes	Yes	No
NA18552	CHB	Yes	Yes	No
NA18553	CHB	Yes	Yes	No
NA18555	CHB	Yes	Yes	No
NA18557	CHB	Yes	Yes	No
NA18558	CHB	Yes	Yes	No
NA18559	CHB	Yes	Yes	No
NA18560	CHB	Yes	Yes	No
NA18561	CHB	Yes	Yes	No
NA18562	CHB	Yes	Yes	No
NA18563	CHB	Yes	Yes	No
NA18564	CHB	Yes	Yes	No
NA18565	CHB	Yes	Yes	No
NA18566	CHB	Yes	Yes	No
NA18567	CHB	Yes	Yes	No
NA18570	CHB	Yes	Yes	No
NA18571	CHB	Yes	Yes	No
NA18572	CHB	Yes	Yes	No
NA18573	CHB	Yes	Yes	No
NA18574	CHB	Yes	Yes	No
NA18577	CHB	Yes	Yes	No
NA18579	CHB	Yes	Yes	No
NA18582	CHB	Yes	Yes	No
NA18591	CHB	Yes	Yes	No
NA18592	CHB	Yes	Yes	No
NA18593	CHB	Yes	Yes	No
NA18595	CHB	Yes	Yes	No
NA18596	CHB	Yes	Yes	No
NA18853	YRI	Yes	Yes	No
NA18856	YRI	Yes	Yes	No
NA18858	YRI	Yes	Yes	No
NA18861	YRI	Yes	Yes	No
NA18864	YRI	Yes	Yes	No
NA18865	YRI	Yes	Yes	No
NA18867	YRI	Yes	Yes	No
NA18868	YRI	Yes	Yes	No
NA18870	YRI	Yes	Yes	No
NA18871	YRI	Yes	Yes	No
NA18873	YRI	Yes	Yes	No
NA18874	YRI	Yes	Yes	No
NA18876	YRI	Yes	Yes	No
NA18877	YRI	Yes	Yes	No
NA18878	YRI	Yes	Yes	No
NA18879	YRI	Yes	Yes	No
NA18881	YRI	Yes	Yes	No
NA18907	YRI	Yes	Yes	No
NA18908	YRI	Yes	Yes	No
NA18909	YRI	Yes	Yes	No
NA18910	YRI	Yes	Yes	No
NA18912	YRI	Yes	Yes	No
NA18915	YRI	Yes	Yes	No
NA18916	YRI	Yes	Yes	No
NA18917	YRI	Yes	Yes	No
NA18923	YRI	Yes	Yes	No
NA18924	YRI	Yes	Yes	No
NA18933	YRI	Yes	Yes	No
NA18934	YRI	Yes	Yes	No
NA19092	YRI	Yes	Yes	No
NA19093	YRI	Yes	Yes	No
O517_DA_C001KLF	MTW	Yes	Yes	No
O517_DA_C001KLM	MTW	Yes	Yes	No
O517_DA_C001KLN	MTW	Yes	Yes	No
O517_DA_C001KLO	MTW	Yes	Yes	No
O517_DA_C001KLP	MTW	Yes	Yes	No
O517_DA_C001KLQ	MTW	Yes	Yes	No
O517_DA_C001KLR	MTW	Yes	Yes	No
O517_DA_C001KLS	MTW	Yes	Yes	No
O517_DA_C001KLT	MTW	Yes	Yes	No
O517_DA_C001KLU	MTW	Yes	Yes	No
O517_DA_C001KLV	MTW	Yes	Yes	No
O517_DA_C001KLW	MTW	Yes	Yes	No
O517_DA_C001KLX	MTW	Yes	Yes	No
O517_DA_C001KLY	MTW	Yes	Yes	No
O517_DA_C001KLZ	MTW	Yes	Yes	No
O517_DA_C001KM0	MTW	Yes	Yes	No
O517_DA_C001KM4	MTW	Yes	Yes	No
O517_DA_C001KM5	MTW	Yes	Yes	No
O517_DA_C001KM6	MTW	Yes	Yes	No
O517_DA_C001KNM	MTW	Yes	Yes	No
O517_DA_C001KNN	MTW	Yes	Yes	No
O517_DA_C001KNP	MTW	Yes	Yes	No
O517_DA_C001KNT	MTW	Yes	Yes	No
O517_DA_C001PIT	MTW	Yes	Yes	No
O517_DA_C001PIU	MTW	Yes	Yes	No
O517_DA_C001PIV	MTW	Yes	Yes	No
O517_DA_C001PJ7	MTW	Yes	Yes	No
O517_DA_C002DBK	MTW	Yes	Yes	No
O517_DA_C002DBL	MTW	Yes	Yes	No
O517_DA_C002DBM	MTW	Yes	Yes	No
O517_DA_C002DBN	MTW	Yes	Yes	No
O517_DA_C002DBP	MTW	Yes	Yes	No
O517_DA_C002DBQ	MTW	Yes	Yes	No
O517_DA_C002DBS	MTW	Yes	Yes	No
O517_DA_C002DBW	MTW	Yes	Yes	No
O517_DA_C002DBX	MTW	Yes	Yes	No
170109_FR07919997	Port_Moresby	Yes	No	No
170109_FR07919998	Port_Moresby	Yes	No	No
170109_FR07919999	Port_Moresby	Yes	No	No
170109_FR07920000	Port_Moresby	Yes	No	No
170109_FR07920001	Port_Moresby	Yes	No	No
170109_FR07920002	Port_Moresby	Yes	No	No
170109_FR07920003	Port_Moresby	Yes	No	No
170109_FR07920004	Port_Moresby	Yes	No	No
191121_FD09254746	DAR	Yes	No	No
191121_FD09254747	DAR	Yes	No	No
191121_FD09254748	DAR	Yes	No	No
191121_FD09254754	DAR	Yes	No	No
191121_FD09254755	DAR	Yes	No	No
191121_FD09254756	DAR	Yes	No	No
191121_FD09254762	DAR	Yes	No	No
191121_FD09254763	DAR	Yes	No	No
191121_FD09254764	DAR	Yes	No	No
191121_FD09254771	DAR	Yes	No	No
191121_FD09254772	DAR	Yes	No	No
191121_FD09254777	DAR	Yes	No	No
191121_FD09254779	DAR	Yes	No	No
191121_FD09254780	DAR	Yes	No	No
191121_FD09254786	DAR	Yes	No	No
191121_FD09254787	DAR	Yes	No	No
191121_FD09254788	DAR	Yes	No	No
191121_FD09254793	DAR	Yes	No	No
191121_FD09254794	DAR	Yes	No	No
191121_FD09254795	DAR	Yes	No	No
191121_FD09254796	DAR	Yes	No	No
191121_FD09254801	DAR	Yes	No	No
191121_FD09254802	DAR	Yes	No	No
191121_FD09254803	DAR	Yes	No	No
191121_FD09254804	DAR	Yes	No	No
191121_FD09254809	DAR	Yes	No	No
191121_FD09254810	DAR	Yes	No	No
191121_FD09254811	DAR	Yes	No	No
191121_FD09254812	DAR	Yes	No	No
191121_FD09254817	DAR	Yes	No	No
191121_FD09254818	DAR	Yes	No	No
191121_FD09254819	DAR	Yes	No	No
191121_FD09254820	DAR	Yes	No	No
191121_FD09254825	DAR	Yes	No	No
191121_FD09254826	DAR	Yes	No	No
191121_FD09254827	DAR	Yes	No	No
191121_FD09254833	DAR	Yes	No	No
191121_FD09254834	DAR	Yes	No	No
191121_FD09254835	DAR	Yes	No	No
HG00155	GBR	Yes	No	No
HG00157	GBR	Yes	No	No
HG00158	GBR	Yes	No	No
HG00159	GBR	Yes	No	No
HG00160	GBR	Yes	No	No
HG00231	GBR	Yes	No	No
HG00232	GBR	Yes	No	No
HG00233	GBR	Yes	No	No
HG00234	GBR	Yes	No	No
HG00235	GBR	Yes	No	No
HG00236	GBR	Yes	No	No
HG00237	GBR	Yes	No	No
HG00238	GBR	Yes	No	No
HG00239	GBR	Yes	No	No
HG00240	GBR	Yes	No	No
HG00242	GBR	Yes	No	No
HG00243	GBR	Yes	No	No
HG00244	GBR	Yes	No	No
HG00245	GBR	Yes	No	No
HG00246	GBR	Yes	No	No
HG00250	GBR	Yes	No	No
HG00251	GBR	Yes	No	No
HG00252	GBR	Yes	No	No
HG00253	GBR	Yes	No	No
HG00254	GBR	Yes	No	No
HG00255	GBR	Yes	No	No
HG00256	GBR	Yes	No	No
HG00257	GBR	Yes	No	No
HG00258	GBR	Yes	No	No
HG00259	GBR	Yes	No	No
HG00260	GBR	Yes	No	No
HG00261	GBR	Yes	No	No
HG00262	GBR	Yes	No	No
HG00263	GBR	Yes	No	No
HG00264	GBR	Yes	No	No
HG00265	GBR	Yes	No	No
HG01334	GBR	Yes	No	No
HG01595	KHV	Yes	No	No
HG01596	KHV	Yes	No	No
HG01597	KHV	Yes	No	No
HG01598	KHV	Yes	No	No
HG01599	KHV	Yes	No	No
HG01600	KHV	Yes	No	No
HG01789	GBR	Yes	No	No
HG01790	GBR	Yes	No	No
HG01791	GBR	Yes	No	No
HG01840	KHV	Yes	No	No
HG01841	KHV	Yes	No	No
HG01842	KHV	Yes	No	No
HG01843	KHV	Yes	No	No
HG01844	KHV	Yes	No	No
HG01845	KHV	Yes	No	No
HG01846	KHV	Yes	No	No
HG01847	KHV	Yes	No	No
HG01848	KHV	Yes	No	No
HG01849	KHV	Yes	No	No
HG01850	KHV	Yes	No	No
HG01851	KHV	Yes	No	No
HG01852	KHV	Yes	No	No
HG01853	KHV	Yes	No	No
HG01855	KHV	Yes	No	No
HG01857	KHV	Yes	No	No
HG01858	KHV	Yes	No	No
HG01859	KHV	Yes	No	No
HG01860	KHV	Yes	No	No
HG01861	KHV	Yes	No	No
HG01862	KHV	Yes	No	No
HG01863	KHV	Yes	No	No
HG01864	KHV	Yes	No	No
HG01865	KHV	Yes	No	No
HG01866	KHV	Yes	No	No
HG01867	KHV	Yes	No	No
HG01868	KHV	Yes	No	No
HG01869	KHV	Yes	No	No
HG01870	KHV	Yes	No	No
HG01871	KHV	Yes	No	No
HG01872	KHV	Yes	No	No
HG01873	KHV	Yes	No	No
HG01874	KHV	Yes	No	No
HG01878	KHV	Yes	No	No
HG02016	KHV	Yes	No	No
HG02017	KHV	Yes	No	No
HG02019	KHV	Yes	No	No
HG02020	KHV	Yes	No	No
HG02023	KHV	Yes	No	No
HG02025	KHV	Yes	No	No
HG02026	KHV	Yes	No	No
HG02028	KHV	Yes	No	No
HG02029	KHV	Yes	No	No
HG02031	KHV	Yes	No	No
HG02032	KHV	Yes	No	No
HG02035	KHV	Yes	No	No
HG02040	KHV	Yes	No	No
HG02047	KHV	Yes	No	No
HG02048	KHV	Yes	No	No
HG02049	KHV	Yes	No	No
HG02050	KHV	Yes	No	No
HG02057	KHV	Yes	No	No
HG02058	KHV	Yes	No	No
HG02060	KHV	Yes	No	No
HG02061	KHV	Yes	No	No
HG02064	KHV	Yes	No	No
HG02067	KHV	Yes	No	No
HG02069	KHV	Yes	No	No
HG02070	KHV	Yes	No	No
HG02072	KHV	Yes	No	No
HG02073	KHV	Yes	No	No
HG02075	KHV	Yes	No	No
HG02076	KHV	Yes	No	No
HG02078	KHV	Yes	No	No
HG02079	KHV	Yes	No	No
HG02081	KHV	Yes	No	No
HG02082	KHV	Yes	No	No
HG02084	KHV	Yes	No	No
HG02085	KHV	Yes	No	No
HG02086	KHV	Yes	No	No
HG02087	KHV	Yes	No	No
HG02088	KHV	Yes	No	No
HG02113	KHV	Yes	No	No
HG02116	KHV	Yes	No	No
HG02121	KHV	Yes	No	No
HG02122	KHV	Yes	No	No
HG02127	KHV	Yes	No	No
HG02128	KHV	Yes	No	No
HG02130	KHV	Yes	No	No
HG02131	KHV	Yes	No	No
HG02133	KHV	Yes	No	No
HG02134	KHV	Yes	No	No
HG02136	KHV	Yes	No	No
HG02137	KHV	Yes	No	No
HG02138	KHV	Yes	No	No
HG02139	KHV	Yes	No	No
HG02140	KHV	Yes	No	No
HG02141	KHV	Yes	No	No
HG02142	KHV	Yes	No	No
HG02215	GBR	Yes	No	No
HG02512	KHV	Yes	No	No
HG02513	KHV	Yes	No	No
HG02521	KHV	Yes	No	No
HG02522	KHV	Yes	No	No
HG02922	ESN	Yes	No	No
HG02923	ESN	Yes	No	No
HG02938	ESN	Yes	No	No
HG02941	ESN	Yes	No	No
HG02943	ESN	Yes	No	No
HG02944	ESN	Yes	No	No
HG02946	ESN	Yes	No	No
HG02947	ESN	Yes	No	No
HG02952	ESN	Yes	No	No
HG02953	ESN	Yes	No	No
HG02968	ESN	Yes	No	No
HG02970	ESN	Yes	No	No
HG02971	ESN	Yes	No	No
HG02973	ESN	Yes	No	No
HG02974	ESN	Yes	No	No
HG02976	ESN	Yes	No	No
HG02977	ESN	Yes	No	No
HG02979	ESN	Yes	No	No
HG02981	ESN	Yes	No	No
HG03099	ESN	Yes	No	No
HG03100	ESN	Yes	No	No
HG03103	ESN	Yes	No	No
HG03105	ESN	Yes	No	No
HG03108	ESN	Yes	No	No
HG03109	ESN	Yes	No	No
HG03111	ESN	Yes	No	No
HG03112	ESN	Yes	No	No
HG03114	ESN	Yes	No	No
HG03115	ESN	Yes	No	No
HG03117	ESN	Yes	No	No
HG03118	ESN	Yes	No	No
HG03120	ESN	Yes	No	No
HG03121	ESN	Yes	No	No
HG03123	ESN	Yes	No	No
HG03124	ESN	Yes	No	No
HG03126	ESN	Yes	No	No
HG03127	ESN	Yes	No	No
HG03129	ESN	Yes	No	No
HG03130	ESN	Yes	No	No
HG03132	ESN	Yes	No	No
HG03133	ESN	Yes	No	No
HG03135	ESN	Yes	No	No
HG03136	ESN	Yes	No	No
HG03139	ESN	Yes	No	No
HG03157	ESN	Yes	No	No
HG03159	ESN	Yes	No	No
HG03160	ESN	Yes	No	No
HG03162	ESN	Yes	No	No
HG03163	ESN	Yes	No	No
HG03166	ESN	Yes	No	No
HG03168	ESN	Yes	No	No
HG03169	ESN	Yes	No	No
HG03172	ESN	Yes	No	No
HG03175	ESN	Yes	No	No
HG03189	ESN	Yes	No	No
HG03190	ESN	Yes	No	No
HG03193	ESN	Yes	No	No
HG03195	ESN	Yes	No	No
HG03196	ESN	Yes	No	No
HG03198	ESN	Yes	No	No
HG03199	ESN	Yes	No	No
HG03202	ESN	Yes	No	No
HG03265	ESN	Yes	No	No
HG03267	ESN	Yes	No	No
HG03268	ESN	Yes	No	No
HG03270	ESN	Yes	No	No
HG03271	ESN	Yes	No	No
HG03279	ESN	Yes	No	No
HG03280	ESN	Yes	No	No
HG03291	ESN	Yes	No	No
HG03294	ESN	Yes	No	No
HG03295	ESN	Yes	No	No
HG03297	ESN	Yes	No	No
HG03298	ESN	Yes	No	No
HG03300	ESN	Yes	No	No
HG03301	ESN	Yes	No	No
HG03303	ESN	Yes	No	No
HG03304	ESN	Yes	No	No
HG03311	ESN	Yes	No	No
HG03313	ESN	Yes	No	No
HG03342	ESN	Yes	No	No
HG03343	ESN	Yes	No	No
HG03351	ESN	Yes	No	No
HG03352	ESN	Yes	No	No
HG03354	ESN	Yes	No	No
HG03363	ESN	Yes	No	No
HG03366	ESN	Yes	No	No
HG03367	ESN	Yes	No	No
HG03369	ESN	Yes	No	No
HG03370	ESN	Yes	No	No
HG03372	ESN	Yes	No	No
HG03499	ESN	Yes	No	No
HG03511	ESN	Yes	No	No
HG03514	ESN	Yes	No	No
HG03515	ESN	Yes	No	No
HG03517	ESN	Yes	No	No
HG03518	ESN	Yes	No	No
HG03520	ESN	Yes	No	No
HG03521	ESN	Yes	No	No
NA06984	CEU	Yes	No	No
NA06985	CEU	Yes	No	No
NA06986	CEU	Yes	No	No
NA06989	CEU	Yes	No	No
NA06994	CEU	Yes	No	No
NA07000	CEU	Yes	No	No
NA07037	CEU	Yes	No	No
NA07048	CEU	Yes	No	No
NA07051	CEU	Yes	No	No
NA07056	CEU	Yes	No	No
NA07347	CEU	Yes	No	No
NA07357	CEU	Yes	No	No
NA10847	CEU	Yes	No	No
NA10851	CEU	Yes	No	No
NA11829	CEU	Yes	No	No
NA11830	CEU	Yes	No	No
NA11831	CEU	Yes	No	No
NA11832	CEU	Yes	No	No
NA11840	CEU	Yes	No	No
NA11843	CEU	Yes	No	No
NA11881	CEU	Yes	No	No
NA11892	CEU	Yes	No	No
NA11893	CEU	Yes	No	No
NA11894	CEU	Yes	No	No
NA11918	CEU	Yes	No	No
NA11919	CEU	Yes	No	No
NA11920	CEU	Yes	No	No
NA11930	CEU	Yes	No	No
NA11931	CEU	Yes	No	No
NA11932	CEU	Yes	No	No
NA11933	CEU	Yes	No	No
NA11992	CEU	Yes	No	No
NA11994	CEU	Yes	No	No
NA11995	CEU	Yes	No	No
NA12003	CEU	Yes	No	No
NA12004	CEU	Yes	No	No
NA12005	CEU	Yes	No	No
NA12006	CEU	Yes	No	No
NA12043	CEU	Yes	No	No
NA12044	CEU	Yes	No	No
NA12045	CEU	Yes	No	No
NA12046	CEU	Yes	No	No
NA12058	CEU	Yes	No	No
NA12144	CEU	Yes	No	No
NA12154	CEU	Yes	No	No
NA12155	CEU	Yes	No	No
NA12156	CEU	Yes	No	No
NA12234	CEU	Yes	No	No
NA12249	CEU	Yes	No	No
NA12272	CEU	Yes	No	No
NA12273	CEU	Yes	No	No
NA12275	CEU	Yes	No	No
NA12282	CEU	Yes	No	No
NA12283	CEU	Yes	No	No
NA12286	CEU	Yes	No	No
NA12287	CEU	Yes	No	No
NA12340	CEU	Yes	No	No
NA12341	CEU	Yes	No	No
NA12342	CEU	Yes	No	No
NA12347	CEU	Yes	No	No
NA12348	CEU	Yes	No	No
NA12383	CEU	Yes	No	No
NA12399	CEU	Yes	No	No
NA12400	CEU	Yes	No	No
NA12413	CEU	Yes	No	No
NA12414	CEU	Yes	No	No
NA12489	CEU	Yes	No	No
NA12546	CEU	Yes	No	No
NA12716	CEU	Yes	No	No
NA12717	CEU	Yes	No	No
NA12718	CEU	Yes	No	No
NA12748	CEU	Yes	No	No
NA12749	CEU	Yes	No	No
NA12750	CEU	Yes	No	No
NA12751	CEU	Yes	No	No
NA12760	CEU	Yes	No	No
NA12761	CEU	Yes	No	No
NA12762	CEU	Yes	No	No
NA12763	CEU	Yes	No	No
NA12775	CEU	Yes	No	No
NA12776	CEU	Yes	No	No
NA12777	CEU	Yes	No	No
NA12778	CEU	Yes	No	No
NA12812	CEU	Yes	No	No
NA12813	CEU	Yes	No	No
NA12814	CEU	Yes	No	No
NA12815	CEU	Yes	No	No
NA12827	CEU	Yes	No	No
NA12828	CEU	Yes	No	No
NA12829	CEU	Yes	No	No
NA12830	CEU	Yes	No	No
NA12842	CEU	Yes	No	No
NA12843	CEU	Yes	No	No
NA12872	CEU	Yes	No	No
NA12873	CEU	Yes	No	No
NA12874	CEU	Yes	No	No
NA12878	CEU	Yes	No	No
NA12889	CEU	Yes	No	No
NA12890	CEU	Yes	No	No
NA18597	CHB	Yes	No	No
NA18599	CHB	Yes	No	No
NA18602	CHB	Yes	No	No
NA18603	CHB	Yes	No	No
NA18605	CHB	Yes	No	No
NA18606	CHB	Yes	No	No
NA18608	CHB	Yes	No	No
NA18609	CHB	Yes	No	No
NA18610	CHB	Yes	No	No
NA18611	CHB	Yes	No	No
NA18612	CHB	Yes	No	No
NA18613	CHB	Yes	No	No
NA18614	CHB	Yes	No	No
NA18615	CHB	Yes	No	No
NA18616	CHB	Yes	No	No
NA18617	CHB	Yes	No	No
NA18618	CHB	Yes	No	No
NA18619	CHB	Yes	No	No
NA18620	CHB	Yes	No	No
NA18621	CHB	Yes	No	No
NA18622	CHB	Yes	No	No
NA18623	CHB	Yes	No	No
NA18624	CHB	Yes	No	No
NA18625	CHB	Yes	No	No
NA18626	CHB	Yes	No	No
NA18627	CHB	Yes	No	No
NA18628	CHB	Yes	No	No
NA18629	CHB	Yes	No	No
NA18630	CHB	Yes	No	No
NA18631	CHB	Yes	No	No
NA18632	CHB	Yes	No	No
NA18633	CHB	Yes	No	No
NA18634	CHB	Yes	No	No
NA18635	CHB	Yes	No	No
NA18636	CHB	Yes	No	No
NA18637	CHB	Yes	No	No
NA18638	CHB	Yes	No	No
NA18639	CHB	Yes	No	No
NA18640	CHB	Yes	No	No
NA18641	CHB	Yes	No	No
NA18642	CHB	Yes	No	No
NA18643	CHB	Yes	No	No
NA18644	CHB	Yes	No	No
NA18645	CHB	Yes	No	No
NA18646	CHB	Yes	No	No
NA18647	CHB	Yes	No	No
NA18648	CHB	Yes	No	No
NA18740	CHB	Yes	No	No
NA18745	CHB	Yes	No	No
NA18747	CHB	Yes	No	No
NA18748	CHB	Yes	No	No
NA18749	CHB	Yes	No	No
NA18757	CHB	Yes	No	No
NA19095	YRI	Yes	No	No
NA19096	YRI	Yes	No	No
NA19098	YRI	Yes	No	No
NA19099	YRI	Yes	No	No
NA19102	YRI	Yes	No	No
NA19107	YRI	Yes	No	No
NA19108	YRI	Yes	No	No
NA19113	YRI	Yes	No	No
NA19114	YRI	Yes	No	No
NA19116	YRI	Yes	No	No
NA19117	YRI	Yes	No	No
NA19118	YRI	Yes	No	No
NA19119	YRI	Yes	No	No
NA19121	YRI	Yes	No	No
NA19129	YRI	Yes	No	No
NA19130	YRI	Yes	No	No
NA19131	YRI	Yes	No	No
NA19137	YRI	Yes	No	No
NA19138	YRI	Yes	No	No
NA19141	YRI	Yes	No	No
NA19143	YRI	Yes	No	No
NA19144	YRI	Yes	No	No
NA19146	YRI	Yes	No	No
NA19147	YRI	Yes	No	No
NA19149	YRI	Yes	No	No
NA19152	YRI	Yes	No	No
NA19153	YRI	Yes	No	No
NA19159	YRI	Yes	No	No
NA19160	YRI	Yes	No	No
NA19171	YRI	Yes	No	No
NA19172	YRI	Yes	No	No
NA19175	YRI	Yes	No	No
NA19184	YRI	Yes	No	No
NA19185	YRI	Yes	No	No
NA19189	YRI	Yes	No	No
NA19190	YRI	Yes	No	No
NA19197	YRI	Yes	No	No
NA19198	YRI	Yes	No	No
NA19200	YRI	Yes	No	No
NA19201	YRI	Yes	No	No
NA19204	YRI	Yes	No	No
NA19206	YRI	Yes	No	No
NA19207	YRI	Yes	No	No
NA19209	YRI	Yes	No	No
NA19210	YRI	Yes	No	No
NA19213	YRI	Yes	No	No
NA19214	YRI	Yes	No	No
NA19222	YRI	Yes	No	No
NA19223	YRI	Yes	No	No
NA19225	YRI	Yes	No	No
NA19235	YRI	Yes	No	No
NA19236	YRI	Yes	No	No
NA19238	YRI	Yes	No	No
NA19239	YRI	Yes	No	No
NA19247	YRI	Yes	No	No
NA19248	YRI	Yes	No	No
NA19256	YRI	Yes	No	No
NA19257	YRI	Yes	No	No
O517_DA_B00IEV8	Port_Moresby	Yes	No	No
O517_DA_B00IEV9	Port_Moresby	Yes	No	No
O517_DA_B00IEVA	Port_Moresby	Yes	No	No
O517_DA_B00IEVB	Port_Moresby	Yes	No	No
O517_DA_B00IEVD	Port_Moresby	Yes	No	No
O517_DA_B00IEVE	Port_Moresby	Yes	No	No
O517_DA_B00IEVF	Port_Moresby	Yes	No	No
O517_DA_B00IEVG	Port_Moresby	Yes	No	No
O517_DA_B00IEVH	Port_Moresby	Yes	No	No
O517_DA_B00IEVI	Port_Moresby	Yes	No	No
O517_DA_B00IEVJ	Port_Moresby	Yes	No	No
O517_DA_B00IEVK	Port_Moresby	Yes	No	No
O517_DA_B00IEVL	Port_Moresby	Yes	No	No
O517_DA_B00IEVM	Port_Moresby	Yes	No	No
O517_DA_B00IEVN	Port_Moresby	Yes	No	No
O517_DA_B00IEVO	Port_Moresby	Yes	No	No
O517_DA_B00IEVQ	Port_Moresby	Yes	No	No
O517_DA_B00IEVR	Port_Moresby	Yes	No	No
O517_DA_B00IEVW	Port_Moresby	Yes	No	No
O517_DA_B00IEW0	Port_Moresby	Yes	No	No
O517_DA_B00IEW1	Port_Moresby	Yes	No	No
O517_DA_B00IEW3	Port_Moresby	Yes	No	No
O517_DA_B00IEW5	Port_Moresby	Yes	No	No
O517_DA_B00IEW8	Port_Moresby	Yes	No	No
O517_DA_B00IEW9	Port_Moresby	Yes	No	No
O517_DA_B00IEWA	Port_Moresby	Yes	No	No
O517_DA_B00IEWD	Port_Moresby	Yes	No	No
O517_DA_B00IEWG	Port_Moresby	Yes	No	No
O517_DA_B00IEWH	Port_Moresby	Yes	No	No
O517_DA_B00IEWJ	Port_Moresby	Yes	No	No
O517_DA_B00IEWM	Port_Moresby	Yes	No	No
O517_DA_B00IEWP	Port_Moresby	Yes	No	No
O517_DA_B00IEWR	Port_Moresby	Yes	No	No
O517_DA_B00IEWV	Port_Moresby	Yes	No	No
O517_DA_B00IWTM	Port_Moresby	Yes	No	No
O517_DA_B00IWTN	Port_Moresby	Yes	No	No
O517_DA_B00IWTQ	Port_Moresby	Yes	No	No
O517_DA_B00IWTR	Port_Moresby	Yes	No	No
O517_DA_B00IWTT	Port_Moresby	Yes	No	No
O517_DA_B00IWTU	Port_Moresby	Yes	No	No
O517_DA_B00IWTW	Port_Moresby	Yes	No	No
O517_DA_B00IWTX	Port_Moresby	Yes	No	No
O517_DA_B00IWU1	Port_Moresby	Yes	No	No
O517_DA_B00IWU2	Port_Moresby	Yes	No	No
O517_DA_B00IWU3	Port_Moresby	Yes	No	No
O517_DA_B00IWU5	Port_Moresby	Yes	No	No
O517_DA_B00IWU8	Port_Moresby	Yes	No	No
O517_DA_B00IWU9	Port_Moresby	Yes	No	No
O517_DA_B00IWUA	Port_Moresby	Yes	No	No
O517_DA_C001KM8	DAR	Yes	No	No
O517_DA_C001KMA	DAR	Yes	No	No
O517_DA_C001KMC	DAR	Yes	No	No
O517_DA_C001KMD	DAR	Yes	No	No
O517_DA_C001KME	DAR	Yes	No	No
O517_DA_C001KMF	DAR	Yes	No	No
O517_DA_C001KMG	DAR	Yes	No	No
O517_DA_C001KMI	DAR	Yes	No	No
O517_DA_C001KMJ	DAR	Yes	No	No
O517_DA_C001KMK	DAR	Yes	No	No
O517_DA_C001KML	DAR	Yes	No	No
O517_DA_C001KMN	DAR	Yes	No	No
O517_DA_C001KMO	DAR	Yes	No	No
O517_DA_C001KMP	DAR	Yes	No	No
O517_DA_C001KMR	DAR	Yes	No	No
O517_DA_C001KMU	DAR	Yes	No	No
O517_DA_C001KMX	DAR	Yes	No	No
O517_DA_C001KMY	DAR	Yes	No	No
O517_DA_C001KMZ	DAR	Yes	No	No
O517_DA_C001KN0	DAR	Yes	No	No
O517_DA_C001KN2	DAR	Yes	No	No
O517_DA_C001KN3	DAR	Yes	No	No
O517_DA_C001KN6	DAR	Yes	No	No
O517_DA_C001KN7	DAR	Yes	No	No
O517_DA_C001KN8	DAR	Yes	No	No
O517_DA_C001KN9	DAR	Yes	No	No
O517_DA_C001KNA	DAR	Yes	No	No
O517_DA_C001KNB	DAR	Yes	No	No
O517_DA_C001KNC	DAR	Yes	No	No
O517_DA_C001KNE	DAR	Yes	No	No
O517_DA_C001KNG	DAR	Yes	No	No
O517_DA_C001KNH	DAR	Yes	No	No
O517_DA_C001KNJ	DAR	Yes	No	No
O517_DA_C001KNK	DAR	Yes	No	No
O517_DA_C002DAC	Port_Moresby	Yes	No	No
O517_DA_C002DAD	Port_Moresby	Yes	No	No
O517_DA_C002DAG	Port_Moresby	Yes	No	No
O517_DA_C002DAI	Port_Moresby	Yes	No	No
O517_DA_C002DAK	Port_Moresby	Yes	No	No
O517_DA_C002DAM	Port_Moresby	Yes	No	No
O517_DA_C002DAN	Port_Moresby	Yes	No	No
O517_DA_C002DAO	Port_Moresby	Yes	No	No
O517_DA_C002DAP	Port_Moresby	Yes	No	No
O517_DA_C002DAQ	Port_Moresby	Yes	No	No
O517_DA_C002DAR	Port_Moresby	Yes	No	No
O517_DA_C002DAS	Port_Moresby	Yes	No	No
O517_DA_C002DAT	Port_Moresby	Yes	No	No
O517_DA_C002DAU	Port_Moresby	Yes	No	No
O517_DA_C002DAV	DAR	Yes	No	No
O517_DA_C002DAW	Port_Moresby	Yes	No	No
O517_DA_C002DAX	Port_Moresby	Yes	No	No
O517_DA_C002DAZ	Port_Moresby	Yes	No	No
O517_DA_C002DB0	Port_Moresby	Yes	No	No
O517_DA_C002DB2	Port_Moresby	Yes	No	No
O517_DA_C002DB6	Port_Moresby	Yes	No	No
O517_DA_C002DB7	Port_Moresby	Yes	No	No
O517_DA_C002DB8	Port_Moresby	Yes	No	No
O517_DA_C002DB9	Port_Moresby	Yes	No	No
O517_DA_C002DBA	Port_Moresby	Yes	No	No
O517_DA_C002DBB	Port_Moresby	Yes	No	No
O517_DA_C002DBC	Port_Moresby	Yes	No	No
O517_DA_C002DBD	Port_Moresby	Yes	No	No
O517_DA_C002DBE	Port_Moresby	Yes	No	No
O517_DA_C002DBF	Port_Moresby	Yes	No	No
O517_DA_C002DBH	Port_Moresby	Yes	No	No
O517_DA_C002DBI	Port_Moresby	Yes	No	No
O517_DA_C002DBT	Port_Moresby	Yes	No	No
O517_DA_C002DBV	Port_Moresby	Yes	No	No
O517_DA_C002DBY	Port_Moresby	Yes	No	No
O517_DA_C002DBZ	Port_Moresby	Yes	No	No
O517_DA_C002DC0	Port_Moresby	Yes	No	No
O517_DA_C002DC1	Port_Moresby	Yes	No	No
O517_DA_C002DC2	Port_Moresby	Yes	No	No
O517_DA_C002DC3	Port_Moresby	Yes	No	No
O517_DA_C002DC4	Port_Moresby	Yes	No	No
O517_DA_C002DC5	Port_Moresby	Yes	No	No
O517_DA_C002DC6	Port_Moresby	Yes	No	No
O517_DA_C002DC7	Port_Moresby	Yes	No	No
O517_DA_C002DC8	Port_Moresby	Yes	No	No
O517_DA_C002DC9	Port_Moresby	Yes	No	No
O517_DA_C002DCA	Port_Moresby	Yes	No	No
O517_DA_C002DCB	Port_Moresby	Yes	No	No
O517_DA_C002DCC	MTW	Yes	No	No
O517_DA_C002DCE	Port_Moresby	Yes	No	No
O517_DA_C002DCF	Port_Moresby	Yes	No	No
O517_DA_C002DCH	Port_Moresby	Yes	No	No
O517_DA_C002DCI	Port_Moresby	Yes	No	No
O517_DA_C002DCM	Port_Moresby	Yes	No	No
O517_DA_C002DCN	Port_Moresby	Yes	No	No
O517_DA_C002DCO	Port_Moresby	Yes	No	No
O517_DA_C002DCQ	Port_Moresby	Yes	No	No
O517_DA_C002DCR	Port_Moresby	Yes	No	No
O517_DA_C002DCS	Port_Moresby	Yes	No	No
O517_DA_C002DCV	Port_Moresby	Yes	No	No
O517_DA_C002DCX	MTW	Yes	No	No
O517_DA_C002DCY	Port_Moresby	Yes	No	No
O517_DA_C002DCZ	MTW	Yes	No	No
O517_DA_C002DD1	Port_Moresby	Yes	No	No
O517_DA_C002DD2	Port_Moresby	Yes	No	No
O517_DA_C002DD4	Port_Moresby	Yes	No	No
O517_DA_C002DD6	Port_Moresby	Yes	No	No
O517_DA_C002DDE	Port_Moresby	Yes	No	No
O517_DA_C002DDF	Port_Moresby	Yes	No	No
JAR-27	AND	No	Yes	No
JAR-32	AND	No	Yes	No
JAR-54	AND	No	Yes	No
JAR-61	AND	No	Yes	No
ONG-1	AND	No	Yes	No
ONG-12	AND	No	Yes	No
ONG-14	AND	No	Yes	No
ONG-4	AND	No	Yes	No
ONG-8	AND	No	Yes	No

## Sheet: phasedvsrelate
0	1	UsedforRelate
170109_FR07919997	NA18486	No
170109_FR07919998	NA18488	No
170109_FR07919999	NA18489	No
170109_FR07920000	NA18498	No
170109_FR07920001	NA18499	No
170109_FR07920002	NA18501	No
170109_FR07920003	NA18502	No
170109_FR07920004	NA18504	No
191121_FD09254746	NA18505	No
191121_FD09254747	NA18507	No
191121_FD09254748	NA18508	No
191121_FD09254754	NA18510	No
191121_FD09254755	NA18511	No
191121_FD09254756	NA18516	No
191121_FD09254762	NA18517	No
191121_FD09254763	NA18519	No
191121_FD09254764	NA18520	No
191121_FD09254771	NA18522	No
191121_FD09254772	NA18523	No
191121_FD09254777	NA18853	No
191121_FD09254779	NA18856	No
191121_FD09254780	NA18858	No
191121_FD09254786	NA18861	No
191121_FD09254787	NA18864	No
191121_FD09254788	NA18865	No
191121_FD09254793	NA18867	No
191121_FD09254794	NA18868	No
191121_FD09254795	NA18870	No
191121_FD09254796	NA18871	No
191121_FD09254801	NA18873	No
191121_FD09254802	NA18874	No
191121_FD09254803	NA18876	No
191121_FD09254804	NA18877	No
191121_FD09254809	NA18878	No
191121_FD09254810	NA18879	No
191121_FD09254811	NA18881	No
191121_FD09254812	NA18907	No
191121_FD09254817	NA18908	No
191121_FD09254818	NA18909	No
191121_FD09254819	NA18910	No
191121_FD09254820	NA18912	No
191121_FD09254825	NA18915	No
191121_FD09254826	NA18916	No
191121_FD09254827	NA18917	No
191121_FD09254833	NA18923	No
191121_FD09254834	NA18924	No
191121_FD09254835	NA18933	No
HG00096	NA18934	Yes
HG00097	NA19092	Yes
HG00099	NA19093	Yes
HG00100	HG00096	Yes
HG00101	HG00097	Yes
HG00102	HG00099	Yes
HG00103	HG00100	Yes
HG00105	HG00101	Yes
HG00106	HG00102	Yes
HG00107	HG00103	Yes
HG00108	HG00105	Yes
HG00109	HG00106	Yes
HG00110	HG00107	Yes
HG00111	HG00108	Yes
HG00112	HG00109	Yes
HG00113	HG00110	Yes
HG00114	HG00111	Yes
HG00115	HG00112	Yes
HG00116	HG00113	Yes
HG00117	HG00114	Yes
HG00118	HG00115	Yes
HG00119	HG00116	Yes
HG00120	HG00117	Yes
HG00121	HG00118	Yes
HG00122	HG00119	Yes
HG00123	HG00120	Yes
HG00125	HG00121	Yes
HG00126	HG00122	Yes
HG00127	HG00123	Yes
HG00128	HG00125	Yes
HG00129	HG00126	Yes
HG00130	HG00127	Yes
HG00131	HG00128	Yes
HG00132	HG00129	Yes
HG00133	HG00130	Yes
HG00136	HG00131	Yes
HG00137	HG00132	Yes
HG00138	HG00133	Yes
HG00139	HG00136	Yes
HG00140	HG00137	Yes
HG00141	HG00138	Yes
HG00142	HG00139	Yes
HG00143	HG00140	Yes
HG00145	HG00141	Yes
HG00146	HG00142	Yes
HG00148	HG00143	Yes
HG00149	HG00145	Yes
HG00150	HG00146	Yes
HG00151	HG00148	Yes
HG00154	HG00149	Yes
HG00155	HG00150	No
HG00157	HG00151	No
HG00158	HG00154	No
HG00159	NA18525	No
HG00160	NA18526	No
HG00231	NA18528	No
HG00232	NA18530	No
HG00233	NA18531	No
HG00234	NA18532	No
HG00235	NA18533	No
HG00236	NA18534	No
HG00237	NA18535	No
HG00238	NA18536	No
HG00239	NA18537	No
HG00240	NA18538	No
HG00242	NA18539	No
HG00243	NA18541	No
HG00244	NA18542	No
HG00245	NA18543	No
HG00246	NA18544	No
HG00250	NA18545	No
HG00251	NA18546	No
HG00252	NA18547	No
HG00253	NA18548	No
HG00254	NA18549	No
HG00255	NA18550	No
HG00256	NA18552	No
HG00257	NA18553	No
HG00258	NA18555	No
HG00259	NA18557	No
HG00260	NA18558	No
HG00261	NA18559	No
HG00262	NA18560	No
HG00263	NA18561	No
HG00264	NA18562	No
HG00265	NA18563	No
HG01334	NA18564	No
HG01595	NA18565	No
HG01596	NA18566	No
HG01597	NA18567	No
HG01598	NA18570	No
HG01599	NA18571	No
HG01600	NA18572	No
HG01789	NA18573	No
HG01790	NA18574	No
HG01791	NA18577	No
HG01840	NA18579	No
HG01841	NA18582	No
HG01842	NA18591	No
HG01843	NA18592	No
HG01844	NA18593	No
HG01845	NA18595	No
HG01846	NA18596	No
HG01847	O517_DA_C001KL2	No
HG01848	O517_DA_C001KL3	No
HG01849	O517_DA_C001KL4	No
HG01850	O517_DA_C001KL7	No
HG01851	O517_DA_C001KL9	No
HG01852	O517_DA_C001KLA	No
HG01853	O517_DA_C001KLC	No
HG01855	O517_DA_C001KLD	No
HG01857	O517_DA_C001KLE	No
HG01858	O517_DA_C001KLF	No
HG01859	O517_DA_C001KLG	No
HG01860	O517_DA_C001KLH	No
HG01861	O517_DA_C001KLI	No
HG01862	O517_DA_C001KLK	No
HG01863	O517_DA_C001KLL	No
HG01864	O517_DA_C001KLM	No
HG01865	O517_DA_C001KLN	No
HG01866	O517_DA_C001KLO	No
HG01867	O517_DA_C001KLP	No
HG01868	O517_DA_C001KLQ	No
HG01869	O517_DA_C001KLR	No
HG01870	O517_DA_C001KLS	No
HG01871	O517_DA_C001KLT	No
HG01872	O517_DA_C001KLU	No
HG01873	O517_DA_C001KLV	No
HG01874	O517_DA_C001KLW	No
HG01878	O517_DA_C001KLX	No
HG02016	O517_DA_C001KLY	No
HG02017	O517_DA_C001KLZ	No
HG02019	O517_DA_C001KM0	No
HG02020	O517_DA_C001KM4	No
HG02023	O517_DA_C001KM5	No
HG02025	O517_DA_C001KM6	No
HG02026	O517_DA_C001KNM	No
HG02028	O517_DA_C001KNN	No
HG02029	O517_DA_C001KNP	No
HG02031	O517_DA_C001KNT	No
HG02032	O517_DA_C001PIT	No
HG02035	O517_DA_C001PIU	No
HG02040	O517_DA_C001PIV	No
HG02047	O517_DA_C001PJ7	No
HG02048	O517_DA_C002DBK	No
HG02049	O517_DA_C002DBL	No
HG02050	O517_DA_C002DBM	No
HG02057	O517_DA_C002DBN	No
HG02058	O517_DA_C002DBP	No
HG02060	O517_DA_C002DBQ	No
HG02061	O517_DA_C002DBS	No
HG02064	O517_DA_C002DBW	No
HG02067	O517_DA_C002DBX	No
HG02069		No
HG02070		No
HG02072		No
HG02073		No
HG02075		No
HG02076		No
HG02078		No
HG02079		No
HG02081		No
HG02082		No
HG02084		No
HG02085		No
HG02086		No
HG02087		No
HG02088		No
HG02113		No
HG02116		No
HG02121		No
HG02122		No
HG02127		No
HG02128		No
HG02130		No
HG02131		No
HG02133		No
HG02134		No
HG02136		No
HG02137		No
HG02138		No
HG02139		No
HG02140		No
HG02141		No
HG02142		No
HG02215		No
HG02512		No
HG02513		No
HG02521		No
HG02522		No
HG02922		No
HG02923		No
HG02938		No
HG02941		No
HG02943		No
HG02944		No
HG02946		No
HG02947		No
HG02952		No
HG02953		No
HG02968		No
HG02970		No
HG02971		No
HG02973		No
HG02974		No
HG02976		No
HG02977		No
HG02979		No
HG02981		No
HG03099		No
HG03100		No
HG03103		No
HG03105		No
HG03108		No
HG03109		No
HG03111		No
HG03112		No
HG03114		No
HG03115		No
HG03117		No
HG03118		No
HG03120		No
HG03121		No
HG03123		No
HG03124		No
HG03126		No
HG03127		No
HG03129		No
HG03130		No
HG03132		No
HG03133		No
HG03135		No
HG03136		No
HG03139		No
HG03157		No
HG03159		No
HG03160		No
HG03162		No
HG03163		No
HG03166		No
HG03168		No
HG03169		No
HG03172		No
HG03175		No
HG03189		No
HG03190		No
HG03193		No
HG03195		No
HG03196		No
HG03198		No
HG03199		No
HG03202		No
HG03265		No
HG03267		No
HG03268		No
HG03270		No
HG03271		No
HG03279		No
HG03280		No
HG03291		No
HG03294		No
HG03295		No
HG03297		No
HG03298		No
HG03300		No
HG03301		No
HG03303		No
HG03304		No
HG03311		No
HG03313		No
HG03342		No
HG03343		No
HG03351		No
HG03352		No
HG03354		No
HG03363		No
HG03366		No
HG03367		No
HG03369		No
HG03370		No
HG03372		No
HG03499		No
HG03511		No
HG03514		No
HG03515		No
HG03517		No
HG03518		No
HG03520		No
HG03521		No
NA06984		No
NA06985		No
NA06986		No
NA06989		No
NA06994		No
NA07000		No
NA07037		No
NA07048		No
NA07051		No
NA07056		No
NA07347		No
NA07357		No
NA10847		No
NA10851		No
NA11829		No
NA11830		No
NA11831		No
NA11832		No
NA11840		No
NA11843		No
NA11881		No
NA11892		No
NA11893		No
NA11894		No
NA11918		No
NA11919		No
NA11920		No
NA11930		No
NA11931		No
NA11932		No
NA11933		No
NA11992		No
NA11994		No
NA11995		No
NA12003		No
NA12004		No
NA12005		No
NA12006		No
NA12043		No
NA12044		No
NA12045		No
NA12046		No
NA12058		No
NA12144		No
NA12154		No
NA12155		No
NA12156		No
NA12234		No
NA12249		No
NA12272		No
NA12273		No
NA12275		No
NA12282		No
NA12283		No
NA12286		No
NA12287		No
NA12340		No
NA12341		No
NA12342		No
NA12347		No
NA12348		No
NA12383		No
NA12399		No
NA12400		No
NA12413		No
NA12414		No
NA12489		No
NA12546		No
NA12716		No
NA12717		No
NA12718		No
NA12748		No
NA12749		No
NA12750		No
NA12751		No
NA12760		No
NA12761		No
NA12762		No
NA12763		No
NA12775		No
NA12776		No
NA12777		No
NA12778		No
NA12812		No
NA12813		No
NA12814		No
NA12815		No
NA12827		No
NA12828		No
NA12829		No
NA12830		No
NA12842		No
NA12843		No
NA12872		No
NA12873		No
NA12874		No
NA12878		No
NA12889		No
NA12890		No
NA18486		Yes
NA18488		Yes
NA18489		Yes
NA18498		Yes
NA18499		Yes
NA18501		Yes
NA18502		Yes
NA18504		Yes
NA18505		Yes
NA18507		Yes
NA18508		Yes
NA18510		Yes
NA18511		Yes
NA18516		Yes
NA18517		Yes
NA18519		Yes
NA18520		Yes
NA18522		Yes
NA18523		Yes
NA18525		Yes
NA18526		Yes
NA18528		Yes
NA18530		Yes
NA18531		Yes
NA18532		Yes
NA18533		Yes
NA18534		Yes
NA18535		Yes
NA18536		Yes
NA18537		Yes
NA18538		Yes
NA18539		Yes
NA18541		Yes
NA18542		Yes
NA18543		Yes
NA18544		Yes
NA18545		Yes
NA18546		Yes
NA18547		Yes
NA18548		Yes
NA18549		Yes
NA18550		Yes
NA18552		Yes
NA18553		Yes
NA18555		Yes
NA18557		Yes
NA18558		Yes
NA18559		Yes
NA18560		Yes
NA18561		Yes
NA18562		Yes
NA18563		Yes
NA18564		Yes
NA18565		Yes
NA18566		Yes
NA18567		Yes
NA18570		Yes
NA18571		Yes
NA18572		Yes
NA18573		Yes
NA18574		Yes
NA18577		Yes
NA18579		Yes
NA18582		Yes
NA18591		Yes
NA18592		Yes
NA18593		Yes
NA18595		Yes
NA18596		Yes
NA18597		No
NA18599		No
NA18602		No
NA18603		No
NA18605		No
NA18606		No
NA18608		No
NA18609		No
NA18610		No
NA18611		No
NA18612		No
NA18613		No
NA18614		No
NA18615		No
NA18616		No
NA18617		No
NA18618		No
NA18619		No
NA18620		No
NA18621		No
NA18622		No
NA18623		No
NA18624		No
NA18625		No
NA18626		No
NA18627		No
NA18628		No
NA18629		No
NA18630		No
NA18631		No
NA18632		No
NA18633		No
NA18634		No
NA18635		No
NA18636		No
NA18637		No
NA18638		No
NA18639		No
NA18640		No
NA18641		No
NA18642		No
NA18643		No
NA18644		No
NA18645		No
NA18646		No
NA18647		No
NA18648		No
NA18740		No
NA18745		No
NA18747		No
NA18748		No
NA18749		No
NA18757		No
NA18853		Yes
NA18856		Yes
NA18858		Yes
NA18861		Yes
NA18864		Yes
NA18865		Yes
NA18867		Yes
NA18868		Yes
NA18870		Yes
NA18871		Yes
NA18873		Yes
NA18874		Yes
NA18876		Yes
NA18877		Yes
NA18878		Yes
NA18879		Yes
NA18881		Yes
NA18907		Yes
NA18908		Yes
NA18909		Yes
NA18910		Yes
NA18912		Yes
NA18915		Yes
NA18916		Yes
NA18917		Yes
NA18923		Yes
NA18924		Yes
NA18933		Yes
NA18934		Yes
NA19092		Yes
NA19093		Yes
NA19095		No
NA19096		No
NA19098		No
NA19099		No
NA19102		No
NA19107		No
NA19108		No
NA19113		No
NA19114		No
NA19116		No
NA19117		No
NA19118		No
NA19119		No
NA19121		No
NA19129		No
NA19130		No
NA19131		No
NA19137		No
NA19138		No
NA19141		No
NA19143		No
NA19144		No
NA19146		No
NA19147		No
NA19149		No
NA19152		No
NA19153		No
NA19159		No
NA19160		No
NA19171		No
NA19172		No
NA19175		No
NA19184		No
NA19185		No
NA19189		No
NA19190		No
NA19197		No
NA19198		No
NA19200		No
NA19201		No
NA19204		No
NA19206		No
NA19207		No
NA19209		No
NA19210		No
NA19213		No
NA19214		No
NA19222		No
NA19223		No
NA19225		No
NA19235		No
NA19236		No
NA19238		No
NA19239		No
NA19247		No
NA19248		No
NA19256		No
NA19257		No
O517_DA_B00IEV8		No
O517_DA_B00IEV9		No
O517_DA_B00IEVA		No
O517_DA_B00IEVB		No
O517_DA_B00IEVD		No
O517_DA_B00IEVE		No
O517_DA_B00IEVF		No
O517_DA_B00IEVG		No
O517_DA_B00IEVH		No
O517_DA_B00IEVI		No
O517_DA_B00IEVJ		No
O517_DA_B00IEVK		No
O517_DA_B00IEVL		No
O517_DA_B00IEVM		No
O517_DA_B00IEVN		No
O517_DA_B00IEVO		No
O517_DA_B00IEVQ		No
O517_DA_B00IEVR		No
O517_DA_B00IEVW		No
O517_DA_B00IEW0		No
O517_DA_B00IEW1		No
O517_DA_B00IEW3		No
O517_DA_B00IEW5		No
O517_DA_B00IEW8		No
O517_DA_B00IEW9		No
O517_DA_B00IEWA		No
O517_DA_B00IEWD		No
O517_DA_B00IEWG		No
O517_DA_B00IEWH		No
O517_DA_B00IEWJ		No
O517_DA_B00IEWM		No
O517_DA_B00IEWP		No
O517_DA_B00IEWR		No
O517_DA_B00IEWV		No
O517_DA_B00IWTM		No
O517_DA_B00IWTN		No
O517_DA_B00IWTQ		No
O517_DA_B00IWTR		No
O517_DA_B00IWTT		No
O517_DA_B00IWTU		No
O517_DA_B00IWTW		No
O517_DA_B00IWTX		No
O517_DA_B00IWU1		No
O517_DA_B00IWU2		No
O517_DA_B00IWU3		No
O517_DA_B00IWU5		No
O517_DA_B00IWU8		No
O517_DA_B00IWU9		No
O517_DA_B00IWUA		No
O517_DA_C001KL2		Yes
O517_DA_C001KL3		Yes
O517_DA_C001KL4		Yes
O517_DA_C001KL7		Yes
O517_DA_C001KL9		Yes
O517_DA_C001KLA		Yes
O517_DA_C001KLC		Yes
O517_DA_C001KLD		Yes
O517_DA_C001KLE		Yes
O517_DA_C001KLF		Yes
O517_DA_C001KLG		Yes
O517_DA_C001KLH		Yes
O517_DA_C001KLI		Yes
O517_DA_C001KLK		Yes
O517_DA_C001KLL		Yes
O517_DA_C001KLM		Yes
O517_DA_C001KLN		Yes
O517_DA_C001KLO		Yes
O517_DA_C001KLP		Yes
O517_DA_C001KLQ		Yes
O517_DA_C001KLR		Yes
O517_DA_C001KLS		Yes
O517_DA_C001KLT		Yes
O517_DA_C001KLU		Yes
O517_DA_C001KLV		Yes
O517_DA_C001KLW		Yes
O517_DA_C001KLX		Yes
O517_DA_C001KLY		Yes
O517_DA_C001KLZ		Yes
O517_DA_C001KM0		Yes
O517_DA_C001KM4		Yes
O517_DA_C001KM5		Yes
O517_DA_C001KM6		Yes
O517_DA_C001KM8		No
O517_DA_C001KMA		No
O517_DA_C001KMC		No
O517_DA_C001KMD		No
O517_DA_C001KME		No
O517_DA_C001KMF		No
O517_DA_C001KMG		No
O517_DA_C001KMI		No
O517_DA_C001KMJ		No
O517_DA_C001KMK		No
O517_DA_C001KML		No
O517_DA_C001KMN		No
O517_DA_C001KMO		No
O517_DA_C001KMP		No
O517_DA_C001KMR		No
O517_DA_C001KMU		No
O517_DA_C001KMX		No
O517_DA_C001KMY		No
O517_DA_C001KMZ		No
O517_DA_C001KN0		No
O517_DA_C001KN2		No
O517_DA_C001KN3		No
O517_DA_C001KN6		No
O517_DA_C001KN7		No
O517_DA_C001KN8		No
O517_DA_C001KN9		No
O517_DA_C001KNA		No
O517_DA_C001KNB		No
O517_DA_C001KNC		No
O517_DA_C001KNE		No
O517_DA_C001KNG		No
O517_DA_C001KNH		No
O517_DA_C001KNJ		No
O517_DA_C001KNK		No
O517_DA_C001KNM		Yes
O517_DA_C001KNN		Yes
O517_DA_C001KNP		Yes
O517_DA_C001KNT		Yes
O517_DA_C001PIT		Yes
O517_DA_C001PIU		Yes
O517_DA_C001PIV		Yes
O517_DA_C001PJ7		Yes
O517_DA_C002DAC		No
O517_DA_C002DAD		No
O517_DA_C002DAG		No
O517_DA_C002DAI		No
O517_DA_C002DAK		No
O517_DA_C002DAM		No
O517_DA_C002DAN		No
O517_DA_C002DAO		No
O517_DA_C002DAP		No
O517_DA_C002DAQ		No
O517_DA_C002DAR		No
O517_DA_C002DAS		No
O517_DA_C002DAT		No
O517_DA_C002DAU		No
O517_DA_C002DAV		No
O517_DA_C002DAW		No
O517_DA_C002DAX		No
O517_DA_C002DAZ		No
O517_DA_C002DB0		No
O517_DA_C002DB2		No
O517_DA_C002DB6		No
O517_DA_C002DB7		No
O517_DA_C002DB8		No
O517_DA_C002DB9		No
O517_DA_C002DBA		No
O517_DA_C002DBB		No
O517_DA_C002DBC		No
O517_DA_C002DBD		No
O517_DA_C002DBE		No
O517_DA_C002DBF		No
O517_DA_C002DBH		No
O517_DA_C002DBI		No
O517_DA_C002DBK		Yes
O517_DA_C002DBL		Yes
O517_DA_C002DBM		Yes
O517_DA_C002DBN		Yes
O517_DA_C002DBP		Yes
O517_DA_C002DBQ		Yes
O517_DA_C002DBS		Yes
O517_DA_C002DBT		No
O517_DA_C002DBV		No
O517_DA_C002DBW		Yes
O517_DA_C002DBX		Yes
O517_DA_C002DBY		No
O517_DA_C002DBZ		No
O517_DA_C002DC0		No
O517_DA_C002DC1		No
O517_DA_C002DC2		No
O517_DA_C002DC3		No
O517_DA_C002DC4		No
O517_DA_C002DC5		No
O517_DA_C002DC6		No
O517_DA_C002DC7		No
O517_DA_C002DC8		No
O517_DA_C002DC9		No
O517_DA_C002DCA		No
O517_DA_C002DCB		No
O517_DA_C002DCC		No
O517_DA_C002DCE		No
O517_DA_C002DCF		No
O517_DA_C002DCH		No
O517_DA_C002DCI		No
O517_DA_C002DCM		No
O517_DA_C002DCN		No
O517_DA_C002DCO		No
O517_DA_C002DCQ		No
O517_DA_C002DCR		No
O517_DA_C002DCS		No
O517_DA_C002DCV		No
O517_DA_C002DCX		No
O517_DA_C002DCY		No
O517_DA_C002DCZ		No
O517_DA_C002DD1		No
O517_DA_C002DD2		No
O517_DA_C002DD4		No
O517_DA_C002DD6		No
O517_DA_C002DDE		No
O517_DA_C002DDF		No

## Sheet: phasedvsabc
170109_FR07919997	O517_DA_C001KL2
170109_FR07919998	O517_DA_C001KL3
170109_FR07919999	O517_DA_C001KL4
170109_FR07920000	O517_DA_C001KL7
170109_FR07920001	O517_DA_C001KL9
170109_FR07920002	O517_DA_C001KLA
170109_FR07920003	O517_DA_C001KLC
170109_FR07920004	O517_DA_C001KLD
191121_FD09254746	O517_DA_C001KLE
191121_FD09254747	O517_DA_C001KLE
191121_FD09254748	O517_DA_C001KLG
191121_FD09254754	O517_DA_C001KLH
191121_FD09254755	O517_DA_C001KLI
191121_FD09254756	O517_DA_C001KLK
191121_FD09254762	O517_DA_C001KLL
191121_FD09254763	HG00096
191121_FD09254764	HG00097
191121_FD09254771	HG00099
191121_FD09254772	HG00100
191121_FD09254777	HG00101
191121_FD09254779	HG00102
191121_FD09254780	HG00103
191121_FD09254786	HG00105
191121_FD09254787	HG00106
191121_FD09254788	HG00107
191121_FD09254793	HG00108
191121_FD09254794	HG00109
191121_FD09254795	HG00110
191121_FD09254796	HG00111
191121_FD09254801	HG00112
191121_FD09254802	NA18486
191121_FD09254803	NA18488
191121_FD09254804	NA18489
191121_FD09254809	NA18498
191121_FD09254810	NA18499
191121_FD09254811	NA18501
191121_FD09254812	NA18502
191121_FD09254817	NA18504
191121_FD09254818	NA18505
191121_FD09254819	NA18507
191121_FD09254820	NA18508
191121_FD09254825	NA18510
191121_FD09254826	NA18511
191121_FD09254827	NA18516
191121_FD09254833	NA18517
191121_FD09254834	NA18525
191121_FD09254835	NA18526
HG00096	NA18528
HG00097	NA18530
HG00099	NA18531
HG00100	NA18532
HG00101	NA18533
HG00102	NA18534
HG00103	NA18535
HG00105	NA18536
HG00106	NA18537
HG00107	NA18538
HG00108	NA18539
HG00109	NA18541
HG00110	NA18542
HG00111	AltaiNea
HG00112	DenisovaPinky
HG00113
HG00114
HG00115
HG00116
HG00117
HG00118
HG00119
HG00120
HG00121
HG00122
HG00123
HG00125
HG00126
HG00127
HG00128
HG00129
HG00130
HG00131
HG00132
HG00133
HG00136
HG00137
HG00138
HG00139
HG00140
HG00141
HG00142
HG00143
HG00145
HG00146
HG00148
HG00149
HG00150
HG00151
HG00154
HG00155
HG00157
HG00158
HG00159
HG00160
HG00231
HG00232
HG00233
HG00234
HG00235
HG00236
HG00237
HG00238
HG00239
HG00240
HG00242
HG00243
HG00244
HG00245
HG00246
HG00250
HG00251
HG00252
HG00253
HG00254
HG00255
HG00256
HG00257
HG00258
HG00259
HG00260
HG00261
HG00262
HG00263
HG00264
HG00265
HG01334
HG01595
HG01596
HG01597
HG01598
HG01599
HG01600
HG01789
HG01790
HG01791
HG01840
HG01841
HG01842
HG01843
HG01844
HG01845
HG01846
HG01847
HG01848
HG01849
HG01850
HG01851
HG01852
HG01853
HG01855
HG01857
HG01858
HG01859
HG01860
HG01861
HG01862
HG01863
HG01864
HG01865
HG01866
HG01867
HG01868
HG01869
HG01870
HG01871
HG01872
HG01873
HG01874
HG01878
HG02016
HG02017
HG02019
HG02020
HG02023
HG02025
HG02026
HG02028
HG02029
HG02031
HG02032
HG02035
HG02040
HG02047
HG02048
HG02049
HG02050
HG02057
HG02058
HG02060
HG02061
HG02064
HG02067
HG02069
HG02070
HG02072
HG02073
HG02075
HG02076
HG02078
HG02079
HG02081
HG02082
HG02084
HG02085
HG02086
HG02087
HG02088
HG02113
HG02116
HG02121
HG02122
HG02127
HG02128
HG02130
HG02131
HG02133
HG02134
HG02136
HG02137
HG02138
HG02139
HG02140
HG02141
HG02142
HG02215
HG02512
HG02513
HG02521
HG02522
HG02922
HG02923
HG02938
HG02941
HG02943
HG02944
HG02946
HG02947
HG02952
HG02953
HG02968
HG02970
HG02971
HG02973
HG02974
HG02976
HG02977
HG02979
HG02981
HG03099
HG03100
HG03103
HG03105
HG03108
HG03109
HG03111
HG03112
HG03114
HG03115
HG03117
HG03118
HG03120
HG03121
HG03123
HG03124
HG03126
HG03127
HG03129
HG03130
HG03132
HG03133
HG03135
HG03136
HG03139
HG03157
HG03159
HG03160
HG03162
HG03163
HG03166
HG03168
HG03169
HG03172
HG03175
HG03189
HG03190
HG03193
HG03195
HG03196
HG03198
HG03199
HG03202
HG03265
HG03267
HG03268
HG03270
HG03271
HG03279
HG03280
HG03291
HG03294
HG03295
HG03297
HG03298
HG03300
HG03301
HG03303
HG03304
HG03311
HG03313
HG03342
HG03343
HG03351
HG03352
HG03354
HG03363
HG03366
HG03367
HG03369
HG03370
HG03372
HG03499
HG03511
HG03514
HG03515
HG03517
HG03518
HG03520
HG03521
NA06984
NA06985
NA06986
NA06989
NA06994
NA07000
NA07037
NA07048
NA07051
NA07056
NA07347
NA07357
NA10847
NA10851
NA11829
NA11830
NA11831
NA11832
NA11840
NA11843
NA11881
NA11892
NA11893
NA11894
NA11918
NA11919
NA11920
NA11930
NA11931
NA11932
NA11933
NA11992
NA11994
NA11995
NA12003
NA12004
NA12005
NA12006
NA12043
NA12044
NA12045
NA12046
NA12058
NA12144
NA12154
NA12155
NA12156
NA12234
NA12249
NA12272
NA12273
NA12275
NA12282
NA12283
NA12286
NA12287
NA12340
NA12341
NA12342
NA12347
NA12348
NA12383
NA12399
NA12400
NA12413
NA12414
NA12489
NA12546
NA12716
NA12717
NA12718
NA12748
NA12749
NA12750
NA12751
NA12760
NA12761
NA12762
NA12763
NA12775
NA12776
NA12777
NA12778
NA12812
NA12813
NA12814
NA12815
NA12827
NA12828
NA12829
NA12830
NA12842
NA12843
NA12872
NA12873
NA12874
NA12878
NA12889
NA12890
NA18486
NA18488
NA18489
NA18498
NA18499
NA18501
NA18502
NA18504
NA18505
NA18507
NA18508
NA18510
NA18511
NA18516
NA18517
NA18519
NA18520
NA18522
NA18523
NA18525
NA18526
NA18528
NA18530
NA18531
NA18532
NA18533
NA18534
NA18535
NA18536
NA18537
NA18538
NA18539
NA18541
NA18542
NA18543
NA18544
NA18545
NA18546
NA18547
NA18548
NA18549
NA18550
NA18552
NA18553
NA18555
NA18557
NA18558
NA18559
NA18560
NA18561
NA18562
NA18563
NA18564
NA18565
NA18566
NA18567
NA18570
NA18571
NA18572
NA18573
NA18574
NA18577
NA18579
NA18582
NA18591
NA18592
NA18593
NA18595
NA18596
NA18597
NA18599
NA18602
NA18603
NA18605
NA18606
NA18608
NA18609
NA18610
NA18611
NA18612
NA18613
NA18614
NA18615
NA18616
NA18617
NA18618
NA18619
NA18620
NA18621
NA18622
NA18623
NA18624
NA18625
NA18626
NA18627
NA18628
NA18629
NA18630
NA18631
NA18632
NA18633
NA18634
NA18635
NA18636
NA18637
NA18638
NA18639
NA18640
NA18641
NA18642
NA18643
NA18644
NA18645
NA18646
NA18647
NA18648
NA18740
NA18745
NA18747
NA18748
NA18749
NA18757
NA18853
NA18856
NA18858
NA18861
NA18864
NA18865
NA18867
NA18868
NA18870
NA18871
NA18873
NA18874
NA18876
NA18877
NA18878
NA18879
NA18881
NA18907
NA18908
NA18909
NA18910
NA18912
NA18915
NA18916
NA18917
NA18923
NA18924
NA18933
NA18934
NA19092
NA19093
NA19095
NA19096
NA19098
NA19099
NA19102
NA19107
NA19108
NA19113
NA19114
NA19116
NA19117
NA19118
NA19119
NA19121
NA19129
NA19130
NA19131
NA19137
NA19138
NA19141
NA19143
NA19144
NA19146
NA19147
NA19149
NA19152
NA19153
NA19159
NA19160
NA19171
NA19172
NA19175
NA19184
NA19185
NA19189
NA19190
NA19197
NA19198
NA19200
NA19201
NA19204
NA19206
NA19207
NA19209
NA19210
NA19213
NA19214
NA19222
NA19223
NA19225
NA19235
NA19236
NA19238
NA19239
NA19247
NA19248
NA19256
NA19257
O517_DA_B00IEV8
O517_DA_B00IEV9
O517_DA_B00IEVA
O517_DA_B00IEVB
O517_DA_B00IEVD
O517_DA_B00IEVE
O517_DA_B00IEVF
O517_DA_B00IEVG
O517_DA_B00IEVH
O517_DA_B00IEVI
O517_DA_B00IEVJ
O517_DA_B00IEVK
O517_DA_B00IEVL
O517_DA_B00IEVM
O517_DA_B00IEVN
O517_DA_B00IEVO
O517_DA_B00IEVQ
O517_DA_B00IEVR
O517_DA_B00IEVW
O517_DA_B00IEW0
O517_DA_B00IEW1
O517_DA_B00IEW3
O517_DA_B00IEW5
O517_DA_B00IEW8
O517_DA_B00IEW9
O517_DA_B00IEWA
O517_DA_B00IEWD
O517_DA_B00IEWG
O517_DA_B00IEWH
O517_DA_B00IEWJ
O517_DA_B00IEWM
O517_DA_B00IEWP
O517_DA_B00IEWR
O517_DA_B00IEWV
O517_DA_B00IWTM
O517_DA_B00IWTN
O517_DA_B00IWTQ
O517_DA_B00IWTR
O517_DA_B00IWTT
O517_DA_B00IWTU
O517_DA_B00IWTW
O517_DA_B00IWTX
O517_DA_B00IWU1
O517_DA_B00IWU2
O517_DA_B00IWU3
O517_DA_B00IWU5
O517_DA_B00IWU8
O517_DA_B00IWU9
O517_DA_B00IWUA
O517_DA_C001KL2
O517_DA_C001KL3
O517_DA_C001KL4
O517_DA_C001KL7
O517_DA_C001KL9
O517_DA_C001KLA
O517_DA_C001KLC
O517_DA_C001KLD
O517_DA_C001KLE
O517_DA_C001KLF
O517_DA_C001KLG
O517_DA_C001KLH
O517_DA_C001KLI
O517_DA_C001KLK
O517_DA_C001KLL
O517_DA_C001KLM
O517_DA_C001KLN
O517_DA_C001KLO
O517_DA_C001KLP
O517_DA_C001KLQ
O517_DA_C001KLR
O517_DA_C001KLS
O517_DA_C001KLT
O517_DA_C001KLU
O517_DA_C001KLV
O517_DA_C001KLW
O517_DA_C001KLX
O517_DA_C001KLY
O517_DA_C001KLZ
O517_DA_C001KM0
O517_DA_C001KM4
O517_DA_C001KM5
O517_DA_C001KM6
O517_DA_C001KM8
O517_DA_C001KMA
O517_DA_C001KMC
O517_DA_C001KMD
O517_DA_C001KME
O517_DA_C001KMF
O517_DA_C001KMG
O517_DA_C001KMI
O517_DA_C001KMJ
O517_DA_C001KMK
O517_DA_C001KML
O517_DA_C001KMN
O517_DA_C001KMO
O517_DA_C001KMP
O517_DA_C001KMR
O517_DA_C001KMU
O517_DA_C001KMX
O517_DA_C001KMY
O517_DA_C001KMZ
O517_DA_C001KN0
O517_DA_C001KN2
O517_DA_C001KN3
O517_DA_C001KN6
O517_DA_C001KN7
O517_DA_C001KN8
O517_DA_C001KN9
O517_DA_C001KNA
O517_DA_C001KNB
O517_DA_C001KNC
O517_DA_C001KNE
O517_DA_C001KNG
O517_DA_C001KNH
O517_DA_C001KNJ
O517_DA_C001KNK
O517_DA_C001KNM
O517_DA_C001KNN
O517_DA_C001KNP
O517_DA_C001KNT
O517_DA_C001PIT
O517_DA_C001PIU
O517_DA_C001PIV
O517_DA_C001PJ7
O517_DA_C002DAC
O517_DA_C002DAD
O517_DA_C002DAG
O517_DA_C002DAI
O517_DA_C002DAK
O517_DA_C002DAM
O517_DA_C002DAN
O517_DA_C002DAO
O517_DA_C002DAP
O517_DA_C002DAQ
O517_DA_C002DAR
O517_DA_C002DAS
O517_DA_C002DAT
O517_DA_C002DAU
O517_DA_C002DAV
O517_DA_C002DAW
O517_DA_C002DAX
O517_DA_C002DAZ
O517_DA_C002DB0
O517_DA_C002DB2
O517_DA_C002DB6
O517_DA_C002DB7
O517_DA_C002DB8
O517_DA_C002DB9
O517_DA_C002DBA
O517_DA_C002DBB
O517_DA_C002DBC
O517_DA_C002DBD
O517_DA_C002DBE
O517_DA_C002DBF
O517_DA_C002DBH
O517_DA_C002DBI
O517_DA_C002DBK
O517_DA_C002DBL
O517_DA_C002DBM
O517_DA_C002DBN
O517_DA_C002DBP
O517_DA_C002DBQ
O517_DA_C002DBS
O517_DA_C002DBT
O517_DA_C002DBV
O517_DA_C002DBW
O517_DA_C002DBX
O517_DA_C002DBY
O517_DA_C002DBZ
O517_DA_C002DC0
O517_DA_C002DC1
O517_DA_C002DC2
O517_DA_C002DC3
O517_DA_C002DC4
O517_DA_C002DC5
O517_DA_C002DC6
O517_DA_C002DC7
O517_DA_C002DC8
O517_DA_C002DC9
O517_DA_C002DCA
O517_DA_C002DCB
O517_DA_C002DCC
O517_DA_C002DCE
O517_DA_C002DCF
O517_DA_C002DCH
O517_DA_C002DCI
O517_DA_C002DCM
O517_DA_C002DCN
O517_DA_C002DCO
O517_DA_C002DCQ
O517_DA_C002DCR
O517_DA_C002DCS
O517_DA_C002DCV
O517_DA_C002DCX
O517_DA_C002DCY
O517_DA_C002DCZ
O517_DA_C002DD1
O517_DA_C002DD2
O517_DA_C002DD4
O517_DA_C002DD6
O517_DA_C002DDE
O517_DA_C002DDF

## Sheet: Populations
Populations	Source	Info
CEU	1000 Genome Dataset	Utah residents (CEPH) with Northern and Western European ancestry
CHB	1000 Genome Dataset	Han Chinese in Beijing, China
YRI	1000 Genome Dataset	Yoruba in Ibadan, Nigeria
ESN	1000 Genome Dataset	Esan in Nigeria
GBR	1000 Genome Dataset	British in England and Scotland
KHV	1000 Genome Dataset	Kinh in Ho Chi Minh City, Vietnam
DAR	André, M. et al. 2024	Papua New Guinean from Daru (Lowlander)
MTW	André, M. et al. 2024	Papua New Guinean from Mt. Wilhelm (Highlander)
Port_Moresby	Brucato, N. et al., 2021, André, M. et al 2024	Papua New Guinean from from Port Moresby
AND	Mondal et al. 2016	Andamanese from India
Neanderthal	Prüfer, K. et al. 2014	Altai Neanderthal
Denisova	Meyer, M. et al. 2012	Denisova
